# Supplementary material for: Methacrylated Gelatin as a Scaffold for Mechanically Isolated Stromal Vascular Fraction for Cutaneous Wound Repair
Source: Int J Mol Sci. 2023 Sep 11;24(18):13944. doi: 10.3390/ijms241813944 (PMC10530931; doi:10.3390/ijms241813944)
Supplement: Supplementary file 1 [file ijms-24-13944-s001.zip]

Archive with 1 entries (1 files):
- ijms-2568560-supplementary.pdf
